# Supplementary material for: Valorization of Apple Peels through the Study of the Effects on the Amyloid Aggregation Process of κ-Casein
Source: Molecules. 2021 Apr 19;26(8):2371. doi: 10.3390/molecules26082371 (PMC8073991; doi:10.3390/molecules26082371)
Supplement: Supplementary file 1 [file molecules-26-02371-s001.zip]

Archive with 1 entries (1 files):
- molecules-1154630-supplementary.pdf
